# Supplementary material for: Reduced Brain Cortex Angiogenesis in the Offspring of the Preeclampsia-Like Syndrome
Source: Hypertension. Author manuscript; Available in PMC 2025 Sep 4. (PMC7618073; doi:10.1161/HYPERTENSIONAHA.123.21756)
Supplement: Supplementary Material [file EMS208251-supplement-Supplementary_Material.zip]

Archive with 3 entries (3 files):
- hyp_hype-2023-21756_supp3.pdf
- hyp_hype-2023-21756_supp4.pdf
- hyp_hype-2023-21756_supp1.docx
